# Supplementary material for: Oxidative Stress and Antioxidant Defense in the Heart, Liver, and Kidney of Bat Species with Different Feeding Habits
Source: Int J Mol Sci. 2023 Nov 15;24(22):16369. doi: 10.3390/ijms242216369 (PMC10671108; doi:10.3390/ijms242216369)
Supplement: Supplementary file 1 [file ijms-24-16369-s001.zip]

Archive with 1 entries (1 files):
- pharmaceuticals-2627169-Supplementary Materials.pdf
